# Supplementary material for: Gelatin Hydrogel pH Sensors Incorporating Anthocyanins for Intelligent Food Packaging: Towards Enhanced Food Spoilage Detection
Source: Gels. 2026 Mar 31;12(4):292. doi: 10.3390/gels12040292 (PMC13116531; doi:10.3390/gels12040292)
Supplement: Supplementary file 1 [file gels-12-00292-s001.zip]

Archive with 1 entries (1 files):
- gels-4092034-supplementary.pdf
